# Supplementary material for: Probiotics-Containing Yogurt Ingestion and H. pylori Eradication Can Restore Fecal Faecalibacterium prausnitzii Dysbiosis in H. pylori-Infected Children
Source: Biomedicines. 2020 Jun 1;8(6):146. doi: 10.3390/biomedicines8060146 (PMC7344718; doi:10.3390/biomedicines8060146)
Supplement: Supplementary file 1 [file biomedicines-08-00146-s001.zip]

Archive with 4 entries (4 files):
- Supplement files/Supplement Figure S2.tiff
- Supplement files/Supplement Table S1.docx
- Supplement files/Supplementary Figure S1-rv.tiff
- Supplement files/Supplementary Figure S3.tiff
